# Supplementary material for: Composite Polybenzimidazole Membrane with High Capacity Retention for Vanadium Redox Flow Batteries
Source: Molecules. 2021 Mar 17;26(6):1679. doi: 10.3390/molecules26061679 (PMC8002762; doi:10.3390/molecules26061679)
Supplement: Supplementary file 1 [file molecules-26-01679-s001.zip]

Archive with 1 entries (1 files):
- molecules-1119882-supplementary.pdf
